# Supplementary material for: NLRP3 Inhibitor KBD3536 Attenuates Acute Inflammation, Radiation-Induced Skin Injury, and Early Metabolic Dysfunction in Preclinical Models
Source: Pharmaceuticals (Basel). 2026 Jul 14;19(7):1083. doi: 10.3390/ph19071083 (PMC13414654; doi:10.3390/ph19071083)
Supplement: Supplementary file 1 [file pharmaceuticals-19-01083-s001.zip]

Archive with 1 entries (1 files):
- pharmaceuticals-4374167-supplementary.pdf
